# Supplementary material for: Perinatal Anxiety among Women during the COVID-19 Pandemic—A Cross-Sectional Study
Source: Int J Environ Res Public Health. 2022 Feb 24;19(5):2603. doi: 10.3390/ijerph19052603 (PMC8909536; doi:10.3390/ijerph19052603)
Supplement: Supplementary file 1 [file ijerph-19-02603-s001.zip]

Archive with 1 entries (1 files):
- ijerph-1547293-supplementary.pdf
